# Supplementary material for: Six-Minute Walk Test in Renal Failure Patients: Representative Results, Performance Analysis and Perceived Dyspnea Predictors
Source: PLoS One. 2016 Mar 16;11(3):e0150414. doi: 10.1371/journal.pone.0150414 (PMC4794199; doi:10.1371/journal.pone.0150414)
Supplement: S1 File — (XLS) [file pone.0150414.s001.xls]

## Sheet: Empty_Query_No3D_NoInBody
potentially excluded	Hours_since_hd	DAVIES	diabetes	ischemic heart disease	PAOB	heart failure	malignant disease	else	speed_4m	walk_problem	sixminutewalk_result	dispnea_start	dispnea_end	fatigue_start	fatigue_end	heart_frequency_start	heart_frequency_end	bloodpressure_start_sys	bloodpressure_start_diastolic	bloodpressure_end_systolic	blood_pressure_end_diastolic	belt	BMI	ICW_F	ECW_F	TBW_F	overhydration_fresenius	lean_tissue_index	lean_tissue_mass	adipose_tissue_mass	fat_tissue_index	fat_tissue_mass	BCM_F	ALBUMIN	creatinine	HEMOGLOBIN	HD_hours_week	HD_type	residual_diuresis	CRP	cholesterol	TIBC	Phosphate	ICW_I	ECW_I	ECWTBW_I	FFM_I	SMM_I	BFM_I
FALSE		0	FALSE	FALSE	FALSE	FALSE	FALSE	FALSE	1.72	FALSE	649	0	0	0	0.5	51	106	121	72	120	84	97.7	25.5	26.7	20.2	46.9	-0.3	16.5	57.2	31.1	9	22.9	32.7	35	52	138								30.3	18.5	0.378	66.6	37.6	21.6
FALSE		0	FALSE	FALSE	FALSE	FALSE	FALSE	FALSE	1.498	FALSE	600	0	1	0	1	77	147	145	93	171	93	90.7	24.2	16.7	14.7	31.4	0.4	11.8	33	33.6	12.1	24.7	17.4	48	61	144								21.7	13.4	0.381	47.9	26.3	19.6
FALSE	31	1	FALSE	FALSE	FALSE	TRUE	FALSE	FALSE	1.03	FALSE	509	0	3	0	3	64	100	188	89	190	91	98.6	27.8	20.5	19.1	39.6	1.3	14.1	41.3	37.4	12.8	27.5	23	41	791	108	14	HDF	0.7	3	4.3	45.4	1.4	26.3	17.2	0.395	58.8	32.3	22.4
FALSE	31	1	FALSE	TRUE	FALSE	TRUE	FALSE	FALSE	1.33	FALSE	505	0	1	0	1	46	59	154	81	165	84	100.1	25.2	19.2	19	38.2	2.4	12.6	38.7	35.2	11.5	25.9	20.6	42	860	118	12	HD	0.05	3	3.2	37.4	1.5	25.4	16.7	0.397	57	31.1	20.3
FALSE	26.5	0	FALSE	FALSE	FALSE	FALSE	FALSE	FALSE	0.79	FALSE	338	0	3	0	3	63	82	155	67	154	70	102.3	27.5	14.3	15.4	29.7	1.1	10.5	26.3	59.7	15.9	29.2	13.4	43	681	126	12	HD	0.03	3	5.7	40.7	1.2	19.3	13.2	0.406	43.8	23.1	24.8
FALSE		0	FALSE	FALSE	FALSE	FALSE	FALSE	FALSE	1.37	FALSE	625	0	2	0	2	51	103	133	81	146	86	82.9	23.5	16.9	15.6	32.4	2	14	35.7	21.9	8.5	16.1	20	44	47	127								20.2	13.4	0.399	45.4	24.3	14.8
FALSE		0	FALSE	FALSE	FALSE	FALSE	FALSE	FALSE	1.3	FALSE	462	0	0	0	0	79	124	145	82	148	80	94.2	24.5	17	13.8	30.9	-0.6	12.5	34	32.9	12.1	24.2	18.3	43	57	137								20.1	12.2	0.379	44	24.2	22.7
FALSE		0	FALSE	FALSE	FALSE	FALSE	FALSE	FALSE	1.63	FALSE	617	0	2	0	0.5	71	111	124	68	126	74	82.8	22.3	15.4	13.2	28.6	0.4	12.2	31.6	25.5	9.8	18.7	17	45	55	137								18.9	11.9	0.386	41.6	22.6	16
FALSE		0	FALSE	FALSE	FALSE	FALSE	FALSE	FALSE	1.05	TRUE	487	0.5	3	0.5	4	60	85	155	83	181	78	101	28.8	16	15.2	31.2	0.6	12.3	30.2	39.5	16	29	16.4	43	64	128								19.9	12.8	0.391	44.4	24	26.7
FALSE		0	FALSE	FALSE	FALSE	FALSE	FALSE	FALSE	1.55	TRUE	613	0	3	0	2	72	104	132	98	172	113	83.8	22.6	15.9	13.2	29.1	-0.1	11.6	31.9	30.3	11	22.3	16.7											19.5	12	0.382	43.1	23.4	19.2
FALSE		0	FALSE	FALSE	FALSE	FALSE	FALSE	FALSE	1.38	TRUE	407	0	1	0	1	88	128	143	86	138	80	99.7	31.4	15.7	14.7	30.4	0.2	12.8	29.3	41.6	18.3	30.6	16.2	46	83	135								18.5	11.9	0.391	41.2	22.2	30.5
FALSE		0	FALSE	FALSE	FALSE	FALSE	FALSE	FALSE	1.09	FALSE	630	0	3	0	3	67	141	152	87	209	96	109.3	28.7	22.9	20.5	43.4	0.7	14.3	45.7	44.6	13.9	32.8	25.3	44	75	160								28.1	17.7	0.386	62.2	34.7	29.7
FALSE		0	FALSE	FALSE	FALSE	FALSE	FALSE	FALSE	1.4	FALSE	731	0	0.5	0	0.5	64	112	127	78	134	82	87.4	22.9	25.9	18.8	44.7	0.1	16.5	57	22.5	6.5	16.6	32.6	48	68	166								30.6	18.2	0.373	66.5	37.9	12.7
FALSE		0	FALSE	FALSE	FALSE	FALSE	FALSE	FALSE	1.3	TRUE	500	1	3	1	3	70	105	130	85	158	90	125.3	33.6	14.9	14.3	29.2	-1.4	9	23.2	63.7	24.9	46.8	11	45	52	141								20.8	12.8	0.382	46	25.1	39.9
FALSE		0	FALSE	FALSE	FALSE	FALSE	FALSE	FALSE	1.36	FALSE	523	0	3	0	3	63	108	120	74	132	73	91.3	24.8	12.1	12.6	24.7	1	9.3	22	35	14.8	25.7	10.7	44	56	113								17.6	11.5	0.396	39.6	20.9	19.1
FALSE		0	FALSE	FALSE	FALSE	FALSE	FALSE	FALSE	1.19	FALSE	791	0	5	2	3	58	147	107	65	157	84	76.2	21	16.3	13.6	29.9	1.1	12.9	34.7	20.7	7.7	15.2	18.9	46	59	122								20.5	12.7	0.383	45.3	24.7	11.1
FALSE		1	TRUE	FALSE	FALSE	FALSE	FALSE	FALSE	1.47	FALSE	548	0	9	0	8	90	146	148	91	178	91	90.2	27.3	16.8	16.3	33.1	1.1	11.3	31.5	42.8	15.3	31.4	16.3	42	46	129								20.1	13.1	0.394	45.1	24.2	30.9
FALSE		0	FALSE	FALSE	FALSE	FALSE	FALSE	FALSE	1.37	FALSE	797	0	3	0	3	55	139	113	65	155	79	75	22.7	19.6	13.8	33.4	-0.6	16.2	43	18.2	6.9	13.4	25			139								22.8	13.7	0.374	49.9	27.8	10.5
FALSE		0	FALSE	FALSE	FALSE	FALSE	FALSE	FALSE	1.35	FALSE	618	0	2	0	2	62	127	154	82	173	90	17.3	33.1	17.9	16.4	34.3	-0.4	11.9	31.5	56.6	21.3	41.6	16.7	45	60	134								23	14.4	0.385	51	28	37
FALSE		0	FALSE	FALSE	FALSE	FALSE	FALSE	FALSE	1.65	TRUE	665	0	3	0.5	2	73	149	116	82	154	87	102.6	31	17	14.6	31.5	-1.1	12	30.7	49.4	19.3	36.3	16.4	44	70	121								21.1	12.6	0.374	46.2	25.5	33.1
FALSE		0	FALSE	FALSE	FALSE	FALSE	FALSE	FALSE	1.71	FALSE	695	0	3	0	3	47	81	122	82	130	90	92.2	28.2	28.2	21.1	49.3	0.6	18.8	60.8	30.7	9.5	22.6	36											34.4	20.6	0.374	75.1	42.9	16.2
FALSE		0	FALSE	FALSE	FALSE	FALSE	FALSE	FALSE	1.47	FALSE	779	0.5	2	0	1	61	136	140	75	157	95	89.4	24.1	29.4	20.5	49.9	0.2	19.1	66.2	17.6	5.1	13	39.3	52	62	156								32.7	19.3	0.372	71	40.6	12.3
FALSE		0	FALSE	FALSE	FALSE	FALSE	FALSE	FALSE	1.57	FALSE	671	0	1	0	0	68	152	134	80	151	90	82.6	24.3	20.5	14.4	34.9	-1.2	15.6	43.5	25.8	9.2	18.9	25	45	54	138								23.9	13.8	0.367	51.8	29.1	16.1
FALSE		0	FALSE	FALSE	FALSE	FALSE	FALSE	FALSE	1.83	FALSE	733	0	0.5	0	3	51	142	129	75	133	86	76.5	23.3	15.8	14.3	30.1	1	11.8	31.8	29.7	11.1	21.8	16.8	42	46	144								19.4	12.5	0.391	43.5	23.4	19.3
FALSE		0	FALSE	FALSE	FALSE	FALSE	FALSE	FALSE	1.83	TRUE	684	0	3	0	3	71	146	151	97	186	103	114	32	25.1	23.3	48.5	1.9	15.1	49.3	53.1	16.2	39	27.7	47	74	145								32.5	20.8	0.391	72.5	40.4	32.2
FALSE	27.5	1	FALSE	FALSE	FALSE	FALSE	FALSE	FALSE	1.38	FALSE	709	0	3	0	0	68	130	154	96	204	112	75.7	19.3	20.9	15.5	36.5	1	14.8	46.9	13.9	4.4	10.2	26.3	42	912	98	12	HDF	0	3	3.6	42.67	2.4	25	15.3	0.378	54.7	30.7	6.5
FALSE	31	1	TRUE	FALSE	FALSE	FALSE	FALSE	FALSE	1.5	FALSE	503	0	1	0	0	83	108	167	101	173	104	117	36.4	23.6	22.3	45.9	1	15.5	44.7	58.9	20.4	43.3	25.5	40	980	109	14	HDF	0.3	6	3.5	42.67	2.1	30.2	19.2	0.389	66.9	37.4	38.4
FALSE	28	0	FALSE	FALSE	FALSE	FALSE	FALSE	FALSE	1.49	FALSE	512	0	1	0.5	0	82	134	133	90	130	92	99	26.4	19.4	19.4	38.8	2.4	12.5	38.4	39.2	12.8	28.8	20.5	39	568	100	12	HDF	2	3	4.1	40.16	1.4	27.3	17.7	0.395	61.1	33.6	19.9
FALSE	31	1	TRUE	FALSE	FALSE	FALSE	FALSE	FALSE	1.24	FALSE	541	0	0.5	0	0.5	62	83	165	96	173	87	98	28.2	23.4	20.2	43.6	1.9	16.7	49.3	32	10.8	23.5	28.6	45	608	125	14	HDF	1	3	3	52.71	1.5	29.3	18.7	0.39	65.1	36.2	18.2
FALSE	33	0	FALSE	FALSE	FALSE	FALSE	FALSE	FALSE	1.19	FALSE	557	0	2	0	2	73	114	154	95	178	96	77	20.9	18.6	13.5	32.1	0.1	15.8	41.4	13.5	5.1	9.9	23.9	39	828	122	12	HDF	0.5	3	4.5	42.67	1.8	20.1	12.6	0.385	44.5	24.2	10.4
FALSE	28.5	1	TRUE	FALSE	TRUE	FALSE	FALSE	FALSE	1.1	TRUE	421	0	2	3	3	63	98	157	79	196	88	83	22.6	15.7	15.6	31.3	2.4	12.7	33	22.1	8.5	16.2	18	36	483	92	15	HDF	1	12	3.6	32.63	1.6	21.6	14.8	0.406	49.2	26.2	9.3
FALSE	23	1	TRUE	FALSE	FALSE	FALSE	FALSE	FALSE	1.09	TRUE	303	0	2	3	3	81	92	90	63	97	68	112.9	35.6	18.8	20.5	39.4	1.9	12.1	33	60.7	22.3	44.6	17.6	39	723	122	12	HDF	0	22	6	42.67	1.3	24.2	16.5	0.405	54.7	29.6	42.1
FALSE	30	1	TRUE	TRUE	FALSE	FALSE	FALSE	FALSE	1	TRUE	349	4	4	5	7	70	104	174	63	184	71	112.5	31.9	19.6	19.8	39.4	1.1	12.7	36.3	52.3	18.3	38.5	19.6	44	742	126	14	HDF	0.2	6	4.4	55.22	1.8	24.5	16.3	0.4	54.9	29.9	36.3
FALSE	28	2	TRUE	FALSE	TRUE	FALSE	FALSE	TRUE	1.13	TRUE	497	1	3	0	0	78	110	167	93	189	94	97	26.1	18.8	18.8	37.6	2.8	13.7	38.6	31.2	11.1	22.9	21.4	41	676	115	14	HDF	0.5	22	3.3	40.16	1.3	24.6	16.3	0.398	55.2	30.1	18.4
FALSE		0	FALSE	FALSE	FALSE	FALSE	FALSE	FALSE	1.4	FALSE	674	0	2	0	2	61	156	109	76	125	85	82.3	20	15.7	12.3	28	-0.1	12.2	32.1	21.2	7.8	15.6	17.7	44	44	130								18.2	11.3	0.382	40.3	21.8	14.1
FALSE		0	FALSE	FALSE	FALSE	FALSE	FALSE	FALSE	1.46	FALSE	630	0	3	0	2	63	118	120	83	133	77	75.5	19	15.1	12.6	27.6	0.7	11.8	32.1	18.6	6.8	13.6	17	48	43	129								17.7	11.3	0.391	39.4	21	12.3
FALSE		0	FALSE	FALSE	FALSE	FALSE	FALSE	FALSE	1.44	FALSE	658	0	0.5	0.5	0	52	94	105	65	123	85	79.5	20.6	18.6	14.6	33.3	0.8	14	40.6	18.2	6.3	13.3	22.5											22.2	13.8	0.383	48.9	27	10.6
FALSE		0	FALSE	FALSE	FALSE	FALSE	FALSE	FALSE	1.57	TRUE	720	0	3	0	1	68	137	136	77	182	87	100.7	27.1	22	19	41	-0.1	13.3	43.6	44.5	13.6	32.7	23.5	42	65	146								28.5	17.7	0.384	62.9	35.1	25.9
FALSE		0	FALSE	FALSE	FALSE	FALSE	FALSE	FALSE	1.13	FALSE	400	0	1	0	1	84	112	146	94	150	93	123	40.5	15.3	17	32.3	4	9.9	22.8	69.6	30.1	51.2	11.5	38	87	129								20.5	13.5	0.396	46	24.8	47.6
FALSE		0	FALSE	FALSE	FALSE	FALSE	FALSE	FALSE	1.19	FALSE	750	0	3	1	3	71	146	154	94	181	105	104	27.5	24	20.5	44.6	1	14.6	48.8	42.2	12.6	31	27	47	67	171								31.9	19.8	0.383	70.4	39.6	21.7
FALSE		0	FALSE	FALSE	FALSE	FALSE	FALSE	FALSE	1.48	FALSE	630	3	4	3	4	69	128	154	85	194	76	101.1	31.3	23	18.6	41.6	0	18	47.9	35	13.2	25.7	28.5											27.3	16.6	0.378	59.6	33.6	23.7
FALSE		0	FALSE	FALSE	FALSE	FALSE	FALSE	FALSE	1.65	TRUE	660	0	2	0	0	77	144	133	93	175	100	82.2	23.3	15.6	13.5	29.1	0.5	12.1	31.5	28.1	10.8	20.7	16.9	44	68	142								18.9	11.9	0.387	41.9	22.6	18.5
FALSE		1	FALSE	FALSE	FALSE	FALSE	FALSE	TRUE	1.51	FALSE	960	0	5	0	3	67	160	141	85	218	102	10	26	24.4	21.5	45.8	1.2	14.2	50.1	39.7	11.2	29.2	27.4											33	20.3	0.382	72.8	41	19
FALSE		1	TRUE	FALSE	FALSE	FALSE	FALSE	FALSE	1.46	FALSE	494	0	1	0	0	76	110	148	91	148	96	108	30.1	22.6	20.2	42.7	0	13.3	43.2	53.4	16.5	39.3	23.4	44	63	157								29.9	18.5	0.381	65.9	37	31.5
FALSE		0	FALSE	FALSE	FALSE	FALSE	FALSE	FALSE	1.33	FALSE	580	0	2	0	2	73	115	119	70	146	84	94	26.7	13.9	12.9	26.8	0.1	10.7	25.7	37.9	15.8	27.9	132											17.5	10.9	0.383	38.8	20.9	25.3
FALSE		0	FALSE	FALSE	FALSE	FALSE	FALSE	FALSE	1.28	FALSE	656	0	2	0	1	80	104	137	85	130	85	99.5	29	24.8	20.3	45.1	0.9	11.3	52.1	33.7	11.3	24.7	30.6	47	65	155								28.7	17.8	0.383	62.2	35.5	23.7
FALSE		0	FALSE	FALSE	FALSE	FALSE	FALSE	FALSE	1.294	FALSE	486	0	1	0	1	64	91	155	80	171	97	87	24.9	15.5	15	30.5	1.3	11.9	30.7	31.7	12.2	23.3	16.3	46	59	135								20.2	13.2	0.395	45.4	24.3	19.1
FALSE		0	FALSE	FALSE	FALSE	FALSE	FALSE	FALSE	1.56	FALSE	755	0	3	0	2	48	139	134	73	169	94	96.8	27.2	29.5	24.2	53.7	2.7	17.6	63.6	32.6	9	23.9	36.9	48	66	143								37.5	23.3	0.383	82.9	47	15.2
FALSE		1	FALSE	FALSE	FALSE	FALSE	FALSE	FALSE	1.53	FALSE	580	0	1	0	0	57	118	159	82	182	84	101.5	30.9	16.8	15.6	32.3	-0.4	11.7	30.3	49.4	19.1	36.3	16	43	63	129								21.2	13.4	0.385	47.1	25.7	32.9
FALSE		0	FALSE	FALSE	FALSE	FALSE	FALSE	FALSE	1.31	FALSE	744	1	4	1	3	55	111	140	88	161	83	83.7	23.1	28	18.5	46.5	-1.2	18.9	63.2	15.7	4.7	11.5	37.4	47	82									32.4	18.9	0.369	70	40.2	7.4
FALSE		0	FALSE	FALSE	FALSE	FALSE	FALSE	FALSE	1.15	TRUE	613	0	3	0	3	63	135	168	88	192	98	89	22.7	15.9	13.4	29.2	0.1	12.1	32.3	27.5	10.3	20.2	17.3	43	52	128								19	11.9	0.383	42	22.8	18.3
FALSE		0	FALSE	FALSE	FALSE	FALSE	FALSE	FALSE	1.78	FALSE	712	0	5	2	3	78	151	120	83	144	78	82.7	22.3	17.1	14.2	31.3	0.2	12.6	35.4	26.9	9.5	19.8	19	43	66	139								20.9	12.9	0.38	46.1	25.3	16.8
FALSE		0	FALSE	FALSE	FALSE	FALSE	FALSE	FALSE	1.34	FALSE	720	0	1	0	1	58	132	124	85	135	86	69.3	19.4	15.6	11.8	27.4	0.2	14	34.5	13	5.3	9.6	19.5			137								18.2	11	0.378	39.7	21.7	8.1
FALSE		0	FALSE	FALSE	FALSE	FALSE	FALSE	FALSE	1.47	FALSE	640	2	3	1	0	67	176	131	79	171	90	84.6	23.9	15.7	14.1	29.8	1	12.4	31.8	27.9	10.9	20.5	17.2	46	64	118								19.1	11.9	0.385	42	22.8	19.1
FALSE		0	FALSE	FALSE	FALSE	FALSE	FALSE	FALSE	1.42	FALSE	568	0	2	0	0	74	128	150	90	169	92	99	26.1	14.5	13.4	27.9	0	10.5	26.8	39.6	15.5	29.1	13.6	43	65	137								18.6	11.7	0.387	41.3	22.3	24.6
FALSE		0	FALSE	FALSE	FALSE	FALSE	FALSE	FALSE	1.13	FALSE	665	0	3	0	3	65	140	126	80	140	76	104.5	26	16	15.4	31.4	0.7	11	30.3	39.3	14.5	29.3	15.6	42	57	135								20.4	13.1	0.391	45.6	24.6	26.1
FALSE		0	FALSE	FALSE	FALSE	FALSE	FALSE	FALSE	1.4	FALSE	780	0	4	1	5	50	168	131	74	158	85	84.3	25.36	30	19.9	49.9	-0.4	21.6	68.5	13	4.1	9.5	41.8	45	85	144								33.4	19.2	0.366	72	41.5	8.3
FALSE		0	FALSE	FALSE	FALSE	FALSE	FALSE	FALSE	1.72	TRUE	689	0	3	0	0	66	141	127	82	170	94	85.1	23.7	14.7	12.7	27.4	-0.3	11.1	28.7	32.5	12.5	23.9	14.9	45	58	159								19.2	11.9	0.382	42.5	23	18.9
FALSE		0	FALSE	FALSE	FALSE	FALSE	FALSE	FALSE	1.68	FALSE	745	0	1	0	0	64	143	145	95	202	109	80.2	20.2	13.9	12.8	26.7	0.9	10.3	28.1	25.3	9.3	18.6	14	43	75	137								18.6	12.1	0.393	41.8	22.3	13.1
FALSE		0	FALSE	FALSE	FALSE	FALSE	FALSE	FALSE	1.68	FALSE	729	0	3	0.5	2	50	95	153	78	182	81	93.7	26	20.4	17	37.3	0.5	15.8	43.1	26.3	9.6	19.3	24.9	43	56	138								24.8	15.7	0.387	55.1	30.4	15.6
FALSE		0	FALSE	FALSE	FALSE	FALSE	FALSE	FALSE	1.41	FALSE	711	0	1	3	0	52	113	120	71	132	84	97.2	26.7	25.8	18.9	44.7	-0.5	16.9	54.8	32.6	10.1	23.9	31.7											31.7	18.5	0.368	68.6	39.4	17.8
FALSE		0	FALSE	FALSE	FALSE	FALSE	FALSE	FALSE	1.54	FALSE	601	3	3	0	3	57	99	123	74	127	74	94	27.4	15.8	13.8	29.6	-0.1	12.5	30.5	35.8	14.7	26.3	16.6	41	65	131								20.2	12.6	0.383	44.6	24.4	22.1
FALSE		0	FALSE	FALSE	FALSE	FALSE	FALSE	FALSE	1.42	FALSE	647	0	6	0	4	59	128	149	88	156	84	111.3	33	20.4	17.2	37.6	-1.2	14	38.2	52.4	19.2	38.5	21.4	46	53	147								23.9	14.5	0.377	52.4	29.2	37.5
FALSE		0	FALSE	FALSE	FALSE	FALSE	FALSE	FALSE	1.43	FALSE	767	0	1	0	0	70	130	128	78	126	82	79.3	19.1	16.6	11.9	28.5	-0.3	13.5	36.4	15.4	5.7	11.3	20.1	46	57	142								19.2	11.4	0.373	41.9	23	9.4
FALSE		0	FALSE	FALSE	FALSE	FALSE	FALSE	FALSE	1.71	FALSE	663	0	1	0	1	55	135	145	93	172	87	85.5	23.2	15.2	13.2	28.4	0.8	12.9	31.5	23.8	9.8	17.5	17.3	47	56	139								18.5	11.7	0.386	41.1	22.2	15.3
FALSE		1	FALSE	FALSE	FALSE	TRUE	FALSE	FALSE	1.58	FALSE	555	1	3	2	2	69	120	153	95	189	100	114.5	35.7	21	24.4	45.4	4.7	13.3	38.4	58.9	20.4	43.3	21	40	48	139								28.4	19.8	0.41	64.8	35.1	38.3
FALSE	23	0	FALSE	FALSE	FALSE	FALSE	FALSE	FALSE	0.97	FALSE	405	0	5	0	3	68	95	110	66	150	67	95.2	24.7	12.6	14.3	26.9	1.8	8.6	22.3	28.9	15	28.6	10.3	37	731	114	12	HD	0	30	2.5	39.2	1.52	18.3	12.9	0.413	42.4	21.9	21.7
FALSE		0	FALSE	FALSE	FALSE	FALSE	FALSE	FALSE	1.07	FALSE	706	0.5	1	0.5	1	56	135	148	92	143	82	74.4	21	23.4	16.2	39.6	0	19	54.2	5.6	2	4.1	32.5	45	86	155								25.2	15.1	0.376	54.8	30.8	5.2
FALSE	17.5	1	FALSE	FALSE	FALSE	FALSE	FALSE	TRUE	1.32	FALSE	561	0	3	0	0	81	143	177	104	211	116	73.2	19.1	12.3	10.9	23.2	1.5	11.8	26.3	14.4	6.5	10.6	14.2	38	778	124	14	HDF	0	23	3.8	48.8	0.77	16.2	10.6	0.396	36.4	19.1	5.9
FALSE	30	0	FALSE	FALSE	FALSE	FALSE	FALSE	FALSE	1.53	FALSE	570	0	2	0	2	71	94	179	125	191	114	105.7	31.4	17.5	15.7	33.2	1.1	14.5	34	38.4	16.4	28.2	19.4	39	1031	114	12	HDF	1	3	2.4	33.6	1.5	21.2	13.4	0.386	47.1	25.7	26.3
FALSE	15.5	1	FALSE	TRUE	FALSE	FALSE	FALSE	FALSE	1.19	FALSE	443	0	3	0	0	92	125	127	93	118	97	113	29.9	22	19.9	41.9	-0.2	12.2	40.9	58.6	17.5	43.1	21.4	37	1238	134	15	HDF	0	14	4.4	41.1	1.34	28.7	18.1	0.386	63.8	35.5	36.2
FALSE	18	0	FALSE	FALSE	FALSE	FALSE	FALSE	FALSE	1.56	FALSE	540	0.5	3	0	2	85	116	172	114	189	108	92.7	25	19.5	16.4	35.9	0.8	13.4	39.7	33.5	11.3	24.7	21.7	43	1262	121	12	HD	2	3	3.9	35.7	1.06	23.5	15	0.389	52.3	28.7	21.6
FALSE	40	0	FALSE	FALSE	FALSE	FALSE	FALSE	FALSE	1.56	FALSE	615	0.5	2	0	2	69	124	160	96	203	113	92.2	25.2	22.9	17.5	40.4	0	15.7	48.6	29.6	9.6	21.8	27.7	45	1034	119	15	HD	0	3	3.9	50.2	1.3	26.1	15.8	0.376	57	32.1	21
FALSE	23	1	FALSE	FALSE	FALSE	TRUE	FALSE	FALSE	1.18	FALSE	418	0	2	1	4	72	85	112	73	131	67	100.6	24.8	24.4	18	42.4	-1.6	16.1	52.2	28.8	8.9	21.2	29.8	42	660	140	14	HD	2	3		35.14	1.2	26.3	18	0.407	60.2	32.3	20.2
FALSE	22.5	0	FALSE	FALSE	FALSE	FALSE	FALSE	FALSE	1.36	FALSE	601	0	2	2	3	88	137	138	88	154	94	112.8	28.7	22.3	17.3	39.6	-1.2	13.7	43.5	49	15.5	36	23.8	43	993	112	15	HD	0	3	4.5	35.14	1.6	27.9	16.7	0.375	60.9	34.4	29.9
FALSE	29.5	0	FALSE	FALSE	FALSE	FALSE	FALSE	FALSE	1.495	FALSE	403	0	2	0	2	66	88	113	66	139	73	93.6	26.1	15.6	13.2	28.8	0.1	13.3	31.2	29.4	12.6	21.6	17.4	43	809	118	14	HDF	0	3	5.4	45.18	1.8	17.9	11.2	0.384	39.6	21.4	21.5
FALSE	24.5	0	FALSE	FALSE	FALSE	FALSE	FALSE	FALSE	1.1	TRUE	311	0	6	5	8	77	116	185	88	202	101	105	25.8	15.9	17.8	33.7	2.6	10	29.5	43.1	14.6	31.7	14.4	45	739	91	15	HD	0	3	3.6	42.67	1.5	23.8	16.2	0.406	54	29	22.3
FALSE		0	FALSE	FALSE	FALSE	FALSE	FALSE	FALSE	1.29	FALSE	500	0.5	1	0.5	1	60	87	129	73	147	81	84.5	25.4	13	12.8	25.7	0.3	9.1	23	40.2	15.9	29.6	11	44	46	120								18.1	11.4	0.388	40.4	21.6	23.7
FALSE	31	1	TRUE	FALSE	FALSE	TRUE	FALSE	FALSE	1.19	TRUE	428	0	3	3	3	67	85	146	81	148	78	104	27.1	17.2	16	33.2	0.6	11.3	32.2	44.3	15.5	32.5	16.6	41	768	108	13	HDF	0	3	3.2	37.65	2.1	21.7	14.2	0.395	48.9	26.3	28.5
FALSE	22	0	FALSE	FALSE	FALSE	FALSE	FALSE	FALSE	1.73	FALSE	619	0	1	0	1	68	114	149	94	167	96	87.9	22	18.5	14.8	33.3	0.2	12.9	38.7	26.8	8.9	19.7	20.9	42	589	119	14	HDF	2	3	4.3	35.14	0.9	23	14.3	0.383	50.8	28	14.9
FALSE	24	1	FALSE	FALSE	FALSE	TRUE	FALSE	FALSE	1.17	TRUE	349	0	7	0	6	76	105	125	73	138	77	108	30.2	15.4	17.5	32.9	2.2	9.5	26.1	54.3	19.7	39.9	12.5	42	765	99	15	HD	0	3	3.9	40.16	1.5	23.4	15.6	0.401	52.7	28.5	30.5
FALSE	29	0	FALSE	FALSE	FALSE	FALSE	FALSE	FALSE	1.66	FALSE	464	0	0.5	0	0	79	111	138	76	166	92	88	22.4	15.9	13.6	29.5	1.3	14.8	34.6	16.1	6.9	11.8	19.8	46	729	117	14	HD	0.5	3	4.8	42.67	1.3	20.3	13.5	0.399	46	24.5	6.4
FALSE		0	FALSE	FALSE	FALSE	FALSE	FALSE	FALSE	1.24	FALSE	724	0	3	0	3	74	139	113	77	129	71	85.6	21.8	21.2	15.8	37	-0.4	13.9	45.1	25.9	8	19.1	24.7											26	15.6	0.375	56.9	31.9	13.7
FALSE		0	FALSE	FALSE	FALSE	FALSE	FALSE	FALSE	1.35	FALSE	867	0	7	0	10	70	154	122	69	157	81	87.8	22.6	23.9	17.7	41.7	0.5	16	52.5	21.7	6.6	16	29.9											28.6	17.1	0.374	62.3	35.3	11.9
FALSE		0	FALSE	FALSE	FALSE	FALSE	FALSE	FALSE	1.41	FALSE	646	0	1	0	1	70	130	133	94	164	103	101	28	23.7	20.9	44.5	1.5	14	47.9	42.2	12.9	31	26.7	48	82	146								31.5	19.7	0.384	69.4	39.1	22.4
FALSE		0	FALSE	FALSE	FALSE	FALSE	FALSE	FALSE	1.36	TRUE	605	0	1	0.5	0.5	78	141	123	82	135	89	99	28.9	17.7	16.2	33.9	0.5	12	33.1	45.8	16.6	33.6	17.6	44	45	132								21.8	13.6	0.385	48.2	26.4	31.4
FALSE		1	FALSE	TRUE	FALSE	FALSE	FALSE	FALSE	1.94	FALSE	630	0	0	0	0	50	84	114	65	142	82	94	26.8	22.6	17.2	39.7	-0.8	16.2	47.4	31.4	10.7	23	27.4	48	61	158								27.6	16.3	0.372	59.9	34	18.4
FALSE		0	FALSE	FALSE	FALSE	FALSE	FALSE	FALSE	1.49	TRUE	630	0.5	3	0.5	3	62	126	113	61	132	70	87	23.9	16.1	14	30.2	0.3	12.4	32.6	29.3	11.2	21.6	17.6	42	42	131								19.5	12.1	0.385	43.2	23.4	19.6
FALSE		0	FALSE	FALSE	FALSE	FALSE	FALSE	FALSE	1.77	FALSE	648	0	2	0	0.5	57	96	101	72	120	81	94	26.6	17.1	14.5	31.6	-0.3	12.5	33.3	37.5	14.1	27.6	18	47	62	137								22.2	13.6	0.379	49.1	27	21.7
FALSE		0	FALSE	FALSE	FALSE	FALSE	FALSE	FALSE	1.24	FALSE	627	0	3	0.5	1	49	90	116	64	140	77	91.6	25.6	28.1	21.2	49.3	1.3	19.4	62.8	19	5.9	14	37.5	44	74	133								32.2	19.9	0.382	70.7	40	12.1
FALSE		0	FALSE	FALSE	FALSE	FALSE	FALSE	FALSE	1.79	FALSE	705	0	2	0	0.5	67	131	116	61	163	79	80.5	21.2	17.2	15	32.2	1.2	11.7	35.5	27.2	9	20	18.5											22.1	14.2	0.391	49.4	26.8	14.7
FALSE		0	FALSE	FALSE	FALSE	FALSE	FALSE	FALSE	1.35	FALSE	741	0	3	0	3	51	97	127	84	135	84	7.6	21.7	21.2	15.2	36.4	-0.1	16.6	47.3	14.8	5.2	10.9	27.5	44	71	150								24.9	14.8	0.373	53.9	30.4	8.1
FALSE		0	FALSE	FALSE	FALSE	FALSE	FALSE	FALSE	1.5	FALSE	483	0	0	0	0	83	105	163	98	167	108	113.1	36.3	18.8	18.3	37.1	0	12.2	32.3	63.5	23.9	46.7	17.3	41	54	131								23.5	14.6	0.385	51.9	28.6	44.6
FALSE		0	FALSE	FALSE	FALSE	FALSE	FALSE	FALSE	1.18	FALSE	619	0	3	0	2	67	149	127	81	143	85	97.5	28.4	16.4	14.9	31.3	-0.4	10.5	29.3	50.1	17.9	36.8	14.7											21	12.9	0.382	46.2	25.3	33
FALSE		0	FALSE	FALSE	FALSE	FALSE	FALSE	FALSE	1.52	FALSE	705	0	2	0	1	75	141	135	82	146	96	88.8	23.9	20.9	14.4	35.3	-1.5	14.1	43.3	32.3	10.5	23.7	24											25.6	14.5	0.362	55.1	31.4	18.2
FALSE		0	FALSE	FALSE	FALSE	FALSE	FALSE	FALSE	1.36	FALSE	762	0	0	0	2	71	155	115	84	147	85	76.6	19.3	14.8	11.5	26.3	0.2	11.9	31.3	19.2	7.3	14.1	16.7											17.3	10.6	0.379	38	20.6	12.6
FALSE		0	FALSE	FALSE	FALSE	FALSE	FALSE	FALSE	1.2	FALSE	761	0	5	2	2	73	173	125	72	176	88	82.8	22.2	22.6	17.3	39.9	1.2	15.2	49.2	22.3	6.9	16.4	27.7	48	75	159								28.3	17	0.374	61.6	35	10.4
FALSE		0	FALSE	FALSE	FALSE	FALSE	FALSE	FALSE	0.97	FALSE	770	0	2	0	0.5	78	151	124	82	146	89	95.5	24.4	23.9	18.8	42.7	0.6	15.8	51.3	27.3	8.4	20	29.2											29.2	17.8	0.38	64	36	15.2
FALSE		0	FALSE	FALSE	FALSE	FALSE	FALSE	FALSE	1.86	FALSE	690	0	0.5	0.5	2	79	108	100	61	136	78	59.5	16.3	14.2	10.6	24.8	0.1	11.2	30.9	14	5.1	10.3	16	45	56	132								16.2	9.8	0.377	35.5	19.2	9.4
FALSE		0	FALSE	FALSE	FALSE	FALSE	FALSE	FALSE	1.16	FALSE	721	0	3	3	4	65	142	130	78	170	90	88.6	23.8	23.2	18	41.2	1	15.6	50	25.7	8	18.9	28.4											28.1	17.2	0.381	61.7	34.6	14.5
FALSE		0	FALSE	FALSE	FALSE	FALSE	FALSE	FALSE	1.39	FALSE	805	0	6	0	5	66	144	127	70	178	91	88.2	23.4	24	18.6	42.6	0.4	13.5	49.7	36.9	10	27.1	26.6											30.8	18.3	0.374	67.1	38.2	19.1
FALSE		0	FALSE	FALSE	FALSE	FALSE	FALSE	FALSE	1.39	FALSE	783	0	3	0	2	70	148	149	82	166	83	85.5	23.1	21.5	17.5	39	1.2	13.4	44.9	31.9	9.5	23.5	24.3											27.5	17	0.382	60.5	33.9	16.8
FALSE		0	FALSE	FALSE	FALSE	FALSE	FALSE	FALSE	1.28	FALSE	744	0	3	0	0.5	68	109	146	78	143	75	79	21	20	13.7	33.7	-0.1	16.5	44.9	13.1	4.8	9.6	26.2											23.3	13.6	0.369	50.6	28.4	6.9
FALSE		0	FALSE	FALSE	FALSE	FALSE	FALSE	FALSE	1.49	FALSE	739	0	2	0	2	48	149	142	84	172	83	80.8	22.3	22.5	17.2	39.7	1	15.6	49.4	20.6	6.5	15.1	28.1											27.8	16.9	0.378	60.8	34.3	9.7
FALSE		0	FALSE	FALSE	FALSE	FALSE	FALSE	FALSE	1.36	FALSE	736	0	3	0	2	60	156	134	83	149	85	75.5	20.3	19.7	14.1	33.7	0.3	14.8	43.4	16.4	5.6	12	24.5											24.6	14.6	0.373	53.5	30.1	5.9
FALSE		0	FALSE	FALSE	FALSE	FALSE	FALSE	FALSE	1.64	FALSE	772	0	1	3	3	80	125	146	90	162	91	87	22.1	24.4	19.2	43.6	1.4	14.4	52.6	27.6	7.6	20.3	28.8											31.4	19.5	0.383	69.3	39	11.5
FALSE		0	FALSE	FALSE	FALSE	FALSE	FALSE	FALSE	1.81	FALSE	703	0	0.5	0	0.5	85	152	159	95	179	111	106.4	31.5	27.9	21.5	49.4	-1	17.2	56.8	48.8	14.7	35.8	32.9											34.4	20.3	0.371	74.7	42.9	29.7
FALSE		0	FALSE	FALSE	FALSE	FALSE	FALSE	FALSE	1.39	FALSE	668	0	2	1	2	51	90	122	72	131	70	88.9	25.3	27.4	19.6	47	0	18.2	60.3	24.1	7.3	17.7	35.5											33.4	19.8	0.372	72.6	41.6	11.1
FALSE		0	FALSE	FALSE	FALSE	FALSE	FALSE	FALSE	1.69	FALSE	647	0	0	0	0	64	140	139	69	187	80	83.2	24.2	17	12.6	29.5	-0.8	15.1	35.9	22	9.3	16.2	20.7	41	69	146								18.6	11.2	0.375	40.5	22.3	16.9
FALSE		0	FALSE	FALSE	FALSE	FALSE	FALSE	FALSE	1.36	FALSE	706	0	0.5	0	0	50	115	133	78	132	83	89.5	24.5	25.2	18.8	44	0.1	16.2	54.4	27.8	8.3	20.4	31.1											31	18.6	0.374	67.7	38.4	14.2
FALSE		0	FALSE	FALSE	FALSE	FALSE	FALSE	FALSE	1.51	FALSE	579	0	0	0	0	70	106	133	76	126	83	85	28.4	17.4	14.4	31.8	-1.3	12.2	32.8	44.7	16.6	32.8	17.5	46	64	138								21.3	12.9	0.378	46.7	25.8	29.8
FALSE		0	FALSE	FALSE	FALSE	FALSE	FALSE	FALSE	1.36	FALSE	748	0	0.5	0	0.5	61	179	126	79	132	78	82.5	19.9	18.8	15.2	34	1	13.3	40.8	19.1	6.2	14	22.2											22.7	14.2	0.386	50.2	27.5	10.8
FALSE		0	FALSE	FALSE	FALSE	FALSE	FALSE	FALSE	1.74	FALSE	694	0	4	3	2	62	141	108	72	139	82	76.2	20.6	16.6	13.2	29.8	0.4	13	35.4	20.4	7.5	15	19.3											20.2	12.5	0.382	44.5	24.3	11.7
FALSE		0	FALSE	FALSE	FALSE	FALSE	FALSE	FALSE	1.49	FALSE	714	0	3	0	4	87	163	131	87	168	91	110.2	33.8	25.3	21.4	46.7	0.6	16.8	50.4	50.5	16.9	37.1	29.3											31.2	18.9	0.377	68.2	38.7	33
FALSE		0	FALSE	FALSE	FALSE	FALSE	FALSE	FALSE	1.56	TRUE	697	0	3	1	2	76	133	144	85	169	86	99.3	24.3	23.6	19	42.6	-0.1	15	50.1	30.7	9.2	22.5	28	44	58	141								29.6	18.7	0.386	65.6	36.7	15.9
FALSE		0	FALSE	FALSE	FALSE	FALSE	FALSE	FALSE	0.98	FALSE	542	0	3	0	3	49	104	154	74	199	82	92.1	24.6	18.4	16.5	34.9	0.7	13.2	37.6	31	10.8	22.8	20.5	46	88	149								22.4	14.5	0.393	50.1	27.2	20.2
FALSE		0	FALSE	FALSE	FALSE	FALSE	FALSE	FALSE	1.37	FALSE	590	0	3	1	2	72	104	111	70	105	71	101.7	26.1	21.3	19.1	40.4	1.2	13.6	43.1	37.7	11.6	27.7	23.5	45	67	145								27.1	16.8	0.384	59.8	33.3	22.9
FALSE		1	TRUE	FALSE	FALSE	FALSE	FALSE	FALSE	1.47	FALSE	652	0	2	1	1	60	83	120	81	143	84	111.3	32.5	25.2	20.4	45.6	-0.7	17	50.7	47	15.7	34.5	29.6	42	76	157								29.9	18.3	0.38	65.7	36.9	31.7
FALSE		0	FALSE	FALSE	FALSE	FALSE	FALSE	FALSE	1.79	FALSE	600	2	3	0.5	2	62	108	139	91	159	98	98.2	25.3	17.7	15.6	33.2	0.4	12	34.6	37.8	13.1	27.8	18.3	41	56	136								21.8	13.5	0.384	48.2	26.4	24.9
FALSE		0	FALSE	FALSE	FALSE	FALSE	FALSE	FALSE	1.52	FALSE	505	1	2	0	3	66	92	126	79	138	76	94.4	22.5	15.8	13.3	29.3	0	11.7	31.9	28.8	10.6	21.2	16.8	45	65	132								19.7	12.1	0.38	43.4	23.7	17.8
FALSE		0	FALSE	FALSE	FALSE	FALSE	FALSE	FALSE	1.14	FALSE	600	0	3	0.5	2	77	124	159	99	172	91	82.6	22	15.3	13	28.3	0.5	12.1	31.5	24.9	9.6	18.3	16.9	45	51	140								18.8	11.7	0.383	41.5	22.5	15.6
FALSE	29	0	FALSE	FALSE	FALSE	FALSE	FALSE	FALSE	1.55	TRUE	727	0.5	2	2	3	64	126	149	91	135	75	105.5	28.9	25.6	20.2	45.8	-0.6	16	52.4	42.8	13.1	31.4	29.9	38	1051	127	23	HD	0	3	5.2	43.3	1.03	31.1	18.9	0.378	68	38.6	26.8
FALSE		1	FALSE	FALSE	FALSE	FALSE	FALSE	TRUE	1.5	FALSE	665	1	4	3	3	74	125	150	106	173	103	114.7	32.4	26	22.1	48.1	0.1	15.3	50.8	56.5	17.1	41.6	28.6	48	92	156								34.6	21.2	0.38	76	43	31.4
FALSE		0	FALSE	FALSE	FALSE	FALSE	FALSE	FALSE	1.28	TRUE	650	0.5	2	0	1	62	92	132	82	134	85	863	23.1	23.5	18.7	42.2	0.8	17.1	52.5	16.4	5.4	12	30.6	45	64	159								26.6	16.8	0.388	58.9	32.6	11.7
FALSE		0	FALSE	FALSE	FALSE	FALSE	FALSE	FALSE	1.2	FALSE	603	0	5	0	0	52	135	124	80	218	101	109.8	34	19.3	18.1	37.4	-0.7	11.5	33.2	65.1	22.5	47.9	17.2	45	55	141								25.6	15.9	0.382	56.6	31.5	41.6
FALSE		0	FALSE	FALSE	FALSE	FALSE	FALSE	FALSE	1.5	TRUE	597	1	3	0	2	65	117	141	89	139	89	109.4	28.8	18.9	17.4	36.2	-0.1	11	34.2	54.8	17.7	40.3	17.3	47	55	134								26.4	16.5	0.383	58.5	32.5	30.8
FALSE		0	FALSE	FALSE	FALSE	FALSE	FALSE	FALSE	1.48	FALSE	823	0	3	0	1	53	131	132	67	200	90	76.6	23	26.6	18.8	45.4	1	19.4	60.8	11	3.5	8.1	36.4	51	78	145								30.1	18.2	0.377	65.7	37.2	6.3
FALSE		0	FALSE	FALSE	FALSE	FALSE	FALSE	FALSE	1.48	FALSE	563	0	3	4	3	67	114	110	70	119	77	88.9	26.2	14.2	12.5	26.7	-0.2	11.1	26.7	36.2	15.1	26.6	14	42	50	128								18.4	11.2	0.38	40.4	21.9	22.6
FALSE		0	FALSE	FALSE	FALSE	FALSE	FALSE	FALSE	1.58	FALSE	618	0	3	0	3	64	72	139	78	164	83	122.6	35.6	28.8	23.8	52.6	-0.5	18.2	57.7	55	17.3	40.4	34	46	52	154								33.4	20.5	0.381	73.3	41.5	39.4
FALSE		0	FALSE	FALSE	FALSE	FALSE	FALSE	FALSE	1.4	FALSE	565	0	2	0	1	64	102	161	92	159	91	86.3	26.1	14.4	13.8	28.2	0.9	12	28.2	31.3	13.4	23	15.2	44	47	148								18.6	11.8	0.39	41.4	22.2	19.7
FALSE		0	FALSE	FALSE	FALSE	FALSE	FALSE	FALSE	1.19	FALSE	646	1	3	0	0	66	140	136	88	145	85	94.5	24.7	16.1	14.6	30.7	-0.3	9.6	29.4	46.3	15.1	34	13.9	47	49	140								22.2	13.7	0.381	49.1	27	26.6
FALSE		0	FALSE	FALSE	FALSE	FALSE	FALSE	FALSE	1.36	TRUE	551	0	0.5	0	3	77	94	157	97	147	102	95.8	26.3	23.1	19.5	42.7	0.8	15	48	35.1	11	25.8	27	46	66	155								29.5	18	0.378	64.6	36.5	19.8
FALSE	29	0	FALSE	FALSE	FALSE	FALSE	FALSE	FALSE	1.21	TRUE	752	0	2	0	2	81	163	108	66	150	75	78.4	23	21.6	16.6	38.1	0.4	16	47.2	20.3	6.8	14.9	27.1	41	1274	131	23	HD	0	3	4.8	41.6	1.47	25.1	15.3	0.379	54.8	30.8	13.2
FALSE		0	FALSE	FALSE	FALSE	FALSE	FALSE	FALSE	1.3	FALSE	658	0	0	0	0	44	80	130	77	133	84	93.8	23.6	23.2	18.6	41.9	0.6	14.5	49.2	30	8.9	22	27.2	43	77	149								29.4	18.1	0.382	64.8	36.3	15.1
FALSE		0	FALSE	FALSE	FALSE	FALSE	FALSE	FALSE	1.14	TRUE	660	0	1	0	0.5	64	122	157	93	184	101	10.8	32.7	24.3	21.5	45.8	0.5	15.9	48.1	49.6	16.4	36.4	27.6			154								31.4	19.3	0.38	68.8	38.9	30.1
FALSE		0	FALSE	FALSE	FALSE	FALSE	FALSE	FALSE	1.66	FALSE	598	0	2	0	0.5	73	113	125	86	165	92	114.4	36	20	19.8	39.8	0.8	12.9	35.5	62.4	22.6	45.8	19.3			139								24.6	15.9	0.392	54.9	30.1	44.3
FALSE		0	FALSE	FALSE	FALSE	FALSE	FALSE	FALSE	1.53	TRUE	570	0	2	0	2	60	96	124	75	118	78	88.6	23.5	14.8	13.6	28.4	0.6	10.6	28.6	33.7	12.5	24.8	14.5	46	45	133								19.1	12.4	0.392	42.8	23	20.5
FALSE		0	FALSE	FALSE	FALSE	FALSE	FALSE	FALSE	1.38	FALSE	599	0	2	1	1	61	113	119	71	135	72	75.2	21.1	13.9	12.4	26.2	0.7	11.2	28.2	24	9.5	17.6	14.7	47	58	141								17.8	11.4	0.388	39.8	21.3	13.6
FALSE		1	TRUE	FALSE	FALSE	FALSE	FALSE	FALSE	1.39	FALSE	563	0	2	0	2	70	82	160	80	156	64	96.7	25.3	17.8	17	34.8	1.7	13.1	36.2	30.7	11.1	22.5	19.8	48	67	156								21.6	13.8	0.391	47.7	26.1	21.9
FALSE		0	FALSE	FALSE	FALSE	FALSE	FALSE	FALSE	1.38	FALSE	605	0	1	0	0	51	130	142	85	164	95	90.6	26.4	17.7	15.1	32.8	0	13	35	35.6	13.2	26.1	19.2	46	62	167								22.1	13.7	0.381	48.8	26.9	22.2
FALSE	31	0	FALSE	FALSE	FALSE	FALSE	FALSE	FALSE	1.21	FALSE	682	0	4	0	5	85	107	139	79	146	82	79.5	22.4	19.9	12.8	32.8	-0.7	18.9	45.3	9.7	4	7.1	27.4	38	828	108	12	HDF	1.5	3	4.4	45.6	1.4	21.3	12.1	0.362	45.5	25.8	8.2
FALSE	15.5	0	FALSE	FALSE	FALSE	FALSE	FALSE	FALSE	1.3	TRUE	569	0	4	0	3	75	144	137	88	196	109	92.8	24.3	15.2	13.8	29	0.9	11.9	30.2	29.9	11.8	22	16.1	44	804	106	14	HDF	0.2	9	6.8	41.3	1.24	20	12.9	0.393	44.6	24.1	16.8
FALSE	22	1	FALSE	FALSE	FALSE	FALSE	FALSE	FALSE	1.22	FALSE	557	0	2	0	2	72	124	149	79	189	83	84.6	23.9	19.3	18.1	37.4	3.4	15.9	42.3	17.3	6.5	12.7	24.5	42	891	116	14	HDF	0		3.5	42.7	1.23	23.5	16.1	0.405	53.3	28.7	10.3
FALSE	28	0	FALSE	FALSE	FALSE	FALSE	FALSE	FALSE	1.44	TRUE	578	0.5	2	0.5	2	55	88	149	85	178	80	79.8	21.9	23.3	15.2	38.6	-0.7	20.1	54.2	5.4	2	4	32.9	42	1157	113	21	HD	0	3	5.1	46.2	0.83	23.5	14.3	0.378	51.3	28.6	7.5
FALSE	21.5	0	FALSE	FALSE	FALSE	FALSE	FALSE	FALSE	1.47	FALSE	471	0	3	0	3	75	108	156	93	167	96	96.1	22.7	15.2	14.8	30.1	1.9	11.4	30.7	28	10.4	20.6	16	41	651	111	12	HDF	1	5	3.91	38.6	1.58	20	13.2	0.397	45.1	24.1	16
FALSE	25	0	FALSE	FALSE	FALSE	FALSE	FALSE	FALSE	1.16	FALSE	596	0	3	1	2	61	91	147	93	188	107	84.5	24.5	14.9	12.3	27.3	-0.4	11.9	29.3	31.3	12.7	23	15.7	42	891	122	12	HDF	0.5			38.9	1.23	18.7	11.3	0.377	40.8	22.4	19.7
FALSE	28	0	FALSE	FALSE	FALSE	FALSE	FALSE	FALSE	1.37	FALSE	520	0	1	0	1	114	118	199	115	198	118	71.5	19.6	14	11.6	25.6	1	12.3	30	16.7	6.9	12.3	16.3	47	1078	126	14	HDF	0.7	3			1.3	17.6	11.4	0.391	39.5	21	8.1
FALSE		1	TRUE	FALSE	FALSE	FALSE	FALSE	FALSE	1.51	FALSE	507	0	0	2	0	59	79	174	97	153	82	94.1	24.2	23.9	18.2	42.2	0.9	18.6	53.8	15.1	5.2	11.1	32.1	41	534	126			2	3			1	24.6	16.1	0.395	54.9	30.1	15
FALSE	29	1	FALSE	TRUE	FALSE	FALSE	FALSE	FALSE	1.24	TRUE	622	1	2	1	2	45	120	124	73	156	78	90.6	22.5	16.2	14.5	30.7	1.5	12.2	33.2	26.4	9.7	19.4	17.8	39	626	122	18	HD	0	3	4.3	43.7	1.31	20.3	13.1	0.393	45.4	24.4	15.8
FALSE	30	1	TRUE	FALSE	FALSE	FALSE	FALSE	FALSE	1.597	FALSE	608	0	0.5	0	0.5	77	141	178	95	122	71	77	22.4	20.8	16.3	37.1	1.7	17.1	46.7	12.7	4.7	9.4	27.4	46	700	123	12	HD	2	3	3.5	44.3	1.51	22.7	14.4	0.387	50.1	27.6	10.8
FALSE		1	TRUE	FALSE	FALSE	FALSE	FALSE	FALSE	1.33	FALSE	548	0	0	0	0	95	99	142	89	128	84	107.2	28.3	20.1	19.9	40	1.4	11.2	37.2	54.3	16.4	39.9	18.9	46	59	137								28.5	18.4	0.392	63.8	35.1	29.8
FALSE		0	FALSE	FALSE	FALSE	FALSE	FALSE	FALSE	1.59	FALSE	787	0	1	0	1	55	147	111	65	121	68	78.1	23.5	18.7	14.7	33.4	0.3	14.6	39.6	24.1	8.8	17.7	22.4	43	55	152								21.2	12.9	0.379	46.6	25.6	17.4
FALSE		0	FALSE	FALSE	FALSE	FALSE	FALSE	FALSE	1.57	FALSE	629	0	0	0	0.5	67	143	118	76	124	74	70.7	21.2	17.6	14.4	32	1.1	13.3	37.5	21.5	7.6	15.8	20.5	46	66	134								20	12.7	0.388	44.4	24.1	15.5
FALSE		0	FALSE	FALSE	FALSE	FALSE	FALSE	FALSE	1.67	FALSE	781	0	0.5	0	0.5	58	168	110	67	121	73	86.4	23.7	18.5	15.3	33.8	0.2	11.9	36.8	36.5	11.8	26.8	19.2	47	52	125								22.3	13.8	0.381	49.3	27.1	24
FALSE		0	FALSE	FALSE	FALSE	FALSE	FALSE	FALSE	1.98	FALSE	667	0	0	0	0	44	110	128	78	139	87	97	31	30.2	23.6	53.8	1	20.7	65.5	31.8	10	23.4	39.6	45	90	149								33.9	20.6	0.379	74.1	42.2	24
FALSE		0	FALSE	FALSE	FALSE	FALSE	FALSE	FALSE	1.22	TRUE	619	0	0.5	0	0.5	64	135	118	71	130	68	82	24.4	16.1	14	30.1	0.6	11.6	31.5	34.5	12.7	25.4	16.5	44	61	133								20.4	12.8	0.385	45.3	24.6	21.2
FALSE		0	FALSE	FALSE	FALSE	FALSE	FALSE	FALSE	1.27	FALSE	665	0	2	0	3	60	120	97	57	116	58	77.5	19.9	17.5	13.4	31	0.6	14	38.5	15.7	5.7	11.5	21.5											20.6	12.7	0.381	45.4	24.9	9.3
FALSE		0	FALSE	FALSE	FALSE	FALSE	FALSE	FALSE	1.35	FALSE	592	0	0.5	2	3	53	84	137	81	134	85	108	30.5	23.8	19.5	43.3	-0.4	16.1	48.2	43.2	14.4	31.7	27.7	47	65	145								29.7	17.8	0.375	64.8	36.7	26.6
FALSE		0	FALSE	FALSE	FALSE	FALSE	FALSE	FALSE	1.56	FALSE	600	0	1	0	0	68	94	122	71	131	83	83	21	18.4	14.8	33.2	0.1	11.6	37.7	30.3	9.3	22.3	19.4	43	52	127								23.9	14.8	0.381	53	29.2	15.1
FALSE		0	FALSE	FALSE	FALSE	FALSE	FALSE	FALSE	1.32	TRUE	534	1	3	2	3	80	138	131	101	157	115	105	31.9	21	19.8	40.8	1.4	13.6	39.7	51.8	17.1	38.1	21.8	45	44	154								25.2	15.8	0.386	55.8	30.9	37.4
FALSE		1	TRUE	FALSE	FALSE	FALSE	FALSE	FALSE	1.8	TRUE	583	0	0.5	0	0.5	53	83	170	93	180	97	99	28.4	23.4	20.2	43.6	1.3	16.6	49.1	32.9	11.1	24.2	28.5											27.9	17.6	0.387	61.7	34.4	22.3
FALSE		1	TRUE	FALSE	FALSE	FALSE	FALSE	FALSE	1.07	FALSE	500	0	1	0	2	59	67	154	79	152	81	99.8	25.1	17.9	20.1	38	3.5	9.8	33.3	47.2	13.9	34.7	15.8	44	79	152								26.9	18.4	0.405	61.1	33.1	23.8
FALSE		0	FALSE	FALSE	FALSE	FALSE	FALSE	FALSE	1.43	FALSE	509	0	3	0	2	85	135	149	91	161	97	113.8	34.8	20.8	17.7	38.5	-1.3	13.5	37.6	60.6	21.7	44.5	20.7	46	58	142								25.3	15.2	0.375	55.3	31	41.8
FALSE		0	FALSE	FALSE	FALSE	FALSE	FALSE	FALSE	1.16	FALSE	585	0	3	0	1	70	124	135	87	146	87	82.3	19.8	14.5	11.6	26.1	-0.1	11.3	30.1	22.4	8.4	16.5	15.7	47	48	142								18.2	11	0.377	39.8	21.7	12.8
FALSE		0	FALSE	FALSE	FALSE	FALSE	FALSE	FALSE	1.52	FALSE	650	0	3	0	0	63	94	116	69	112	72	82.8	25.9	15.2	14	29.2	0.9	11.8	29.4	34.2	13.7	25.1	15.7	43	57	144								19.3	12.3	0.388	43.1	23.2	21.6
FALSE		0	FALSE	FALSE	FALSE	FALSE	FALSE	FALSE	1.11	FALSE	689	0	1	0.5	0.5	66	115	128	69	142	82	84.6	23.4	30.4	20.2	50.6	-0.2	21	70.2	9	2.7	6.6	42.5	42	60	142								33.9	20.4	0.375	73.9	42.3	4.5
FALSE		0	FALSE	FALSE	FALSE	FALSE	FALSE	FALSE	1.52	FALSE	728	0	3	0	1	62	146	101	63	131	68	89.6	25.6	17.8	15.4	33.2	0.6	12.7	35.5	35.2	12.6	25.9	19.2	42	67	118								22.1	13.6	0.382	48.8	26.8	22.5
FALSE		0	FALSE	FALSE	FALSE	FALSE	FALSE	FALSE	1.699	TRUE	518	0	0	0	0	80	107	141	82	137	81	11.4	31.9	21.5	19.1	40.6	0	13.2	40.1	56.3	18.6	41.4	21.8	48	66	160								27.9	17.1	0.38	61.4	34.3	35.2
FALSE		0	FALSE	FALSE	FALSE	FALSE	FALSE	FALSE	1.75	FALSE	581	0	1	0	1	85	139	128	83	137	86	97	29.2	18.3	14.6	32.8	-0.9	13.6	35.3	41.3	15.9	30.4	19.6											21.4	12.9	0.374	46.8	26	28.8
FALSE	23	0	FALSE	FALSE	FALSE	FALSE	FALSE	FALSE	1.49	FALSE	547	0	0.5	0	0	78	123	155	95	158	98	97	26.3	20.9	16.9	37.7	0.7	16.9	44.8	24.2	9.1	17.8	26.3	40	1196	125	12	HDF	0.2	3	4.2	43.8	1.93	24.3	14.9	0.381	55.3	29.6	16.7
FALSE	22.5	1	TRUE	FALSE	FALSE	FALSE	FALSE	FALSE	1.83	FALSE	591	0	2	0	2	62	89	162	78	185	82	110	34	25.9	23.1	49	1.5	17.2	52	49.1	16.2	36.1	30.4	38	728	118	15	HDF	1	3	2.4	51.6	1.33	31.7	19.8	0.384	69.9	39.4	33
FALSE	22.5	1	FALSE	FALSE	FALSE	TRUE	FALSE	FALSE	1.35	TRUE	640	0	2	0	2	69	102	135	85	162	91	98	25.5	19.3	15.8	35	-0.2	13.7	39.2	33.4	11.7	24.6	21.7	38	1303	144	15	HDF	0	3	3	52.1	1.57	23.9	14.8	0.381	52.7	29.2	20.1
FALSE	23.5	2	TRUE	TRUE	TRUE	FALSE	FALSE	FALSE	1.54	TRUE	515	0	2	0	0	65	86	173	90	182	85	112	31	22.1	24.4	46.5	5.2	12.8	42	54.1	16.5	39.8	22.4	41	782	117	12	HDF	0.5	3	3.8	45.6	1.48	32.5	22.1	0.405	73.8	40.4	27.7
FALSE	29.5	0	FALSE	FALSE	FALSE	FALSE	FALSE	FALSE	1.6	FALSE	656	3	4	2	3	78	138	137	88	197	101	102.5	27.3	25.4	22.2	47.6	1.9	15.4	52.8	38.7	11.3	28.4	29.7	39	764	123	12	HD	4	3	3.2	38.9	2.24	33.3	21.2	0.389	74	41.4	19.6
FALSE	28	2	TRUE	TRUE	FALSE	TRUE	FALSE	FALSE	1.19	FALSE	500	2	5	1	5	76	97	190	106	232	110	126	38.8	25.9	30.2	56.1	6.1	12.9	45.2	84.5	24.2	62.1	24	42	904	107	15	HDF	0.75	3	4.3	49.3	1.35	37.6	25.5	0.404	85.1	47	50.7
FALSE	24	0	FALSE	FALSE	FALSE	FALSE	FALSE	FALSE	1.18	TRUE	466	0	0.5	0.5	1	82	116	129	76	156	91	106.3	31.6	15.3	15.4	30.7	-0.5	8.8	24.2	62.7	22.8	46.1	11.2	43	684	122	12	HDF	1	3	5.1	50.2	1.33	21.3	13.4	0.385	47.4	25.8	39.6
FALSE		0	FALSE	FALSE	FALSE	FALSE	FALSE	FALSE	1.64	FALSE	687	0	0.5	0	0.5	56	151	131	86	144	97	76.4	21.9	15.7	13.8	29.5	1.1	11.8	32.2	26.1	9.6	19.2	17	47	64	133								19.7	12.3	0.385	43.5	23.6	16
FALSE	24	0	FALSE	FALSE	FALSE	FALSE	FALSE	FALSE	1.44	FALSE	505	0	0.5	0	0	81	109	130	84	117	87	109.2	33.5	16.1	14.9	31	-0.3	11.4	27.8	54	22.2	39.7	14.7	43	850	138	12	HDF	0	3	4.7	43.1	2.08	20.5	12.7	0.383	45.2	24.7	36.4
FALSE	24	1	FALSE	FALSE	FALSE	FALSE	FALSE	FALSE	1.36	TRUE	756	0	4	1	0.5	68	141	147	88	183	94	70.8	19.3	18.2	17.4	35.7	3.6	12	39.2	20.3	6.2	14.9	20.4	43	596	118	14	HD	0	3	5.1	32.63	1.4	24.2	16	0.396	54.4	29.6	8.9
FALSE	30.5	1	TRUE	FALSE	TRUE	FALSE	FALSE	FALSE	1.27	FALSE	613	0	7	0.5	5	77	123	152	80	203	83	100	29.2	27.4	21.8	49.2	1.7	20.7	60.4	23.3	8	17.1	36.7	43	1094	126	15	HD	1	5	4.4	47.69	1.7	30.7	19.1	0.383	67.4	38.1	17.9
FALSE	19	1	TRUE	FALSE	FALSE	FALSE	FALSE	FALSE	1.15	TRUE	455	4	5	3	5	60	85	152	89	181	91	95.3	24.8	18.3	17	35.3	1	13.1	37.3	31.3	11	23	20.3	39	991	105	14	HD	0	3	3.2	37	1.55	23.7	15.2	0.392	52.7	28.9	18.2
FALSE	31.5	0	FALSE	FALSE	FALSE	FALSE	FALSE	FALSE	1.41	FALSE	575	0	3	0	2	74	105	105	69	130	71	110	33.1	24.4	22.1	46.5	1	15.3	47.5	53.6	17.3	39.4	26.9	45	887	128	15	HDF	0	3	4.3	52.71	2	31.3	19.7	0.387	69.3	38.8	33.3
FALSE	31	0	FALSE	FALSE	FALSE	FALSE	FALSE	FALSE	1.83	TRUE	653	0	4	0	2	96	160	145	99	181	102	81	22	17.8	13.9	31.7	-0.4	12.2	36.4	30	10	22	19.3	44	765	112	14	HDF	1.5	3	3.8	30.9	2.09	22.6	13.9	0.381	49.9	27.5	16
FALSE	9.5	0	FALSE	FALSE	FALSE	FALSE	FALSE	FALSE	1.6	FALSE	641	0.5	3	0	4	68	123	126	76	151	82	112.3	31.6	23.1	18.1	41.2	-1.1	14.4	44.2	54.4	17.7	40	24.6	41	876	101	9	HD	2	3	4	42	1.63	28.9	17.1	0.372	62.9	35.7	33.9
FALSE	16.5	0	FALSE	FALSE	FALSE	FALSE	FALSE	FALSE	1.5	FALSE	672	0	1	0	0.5	86	162	107	77	134	83	98.2	26.5	20.1	14.4	34.4	-2.3	13.9	40.1	38.3	13.4	28.5	22.2	39	1364	138	12	HD	0	3	4.4	60.8	1.58	23.8	13.8	0.366	51.3	29.1	25.3
FALSE	22	2	TRUE	TRUE	TRUE	TRUE	FALSE	FALSE	0.999	TRUE	465	0	0	0	2	83	103	180	87	195	93	108	29.7	22.3	21.3	43.7	2	14.6	44.6	43.3	14.2	31.9	24.9	46	975	153	15	HD	0	5	3.5	42.67	1.4	27.1	17.7	0.395	60.6	33.3	30.3
FALSE	18	0	FALSE	FALSE	FALSE	FALSE	FALSE	FALSE	1.24	FALSE	657	0	4	0.5	3	55	100	149	88	171	89	92.1	23.8	23.9	18.9	42.8	2	16.8	52.6	20.7	6.6	15.2	30.5	42	1295	104	14	HD	0.5	3	4.3	42.5	1.49	28.8	18.1	0.385	63.6	35.6	11
FALSE		0	FALSE	FALSE	FALSE	FALSE	FALSE	FALSE	1.28	FALSE	480	0	2	0.5	2	88	124	203	111	230	131	136.6	42.9	31.7	30.8	62.5	2	16.5	57.9	89.9	25.7	66	33.1	45	80	162								39.2	25.8	0.397	87.8	49.1	62.3
FALSE	30.5	0	FALSE	FALSE	FALSE	FALSE	FALSE	FALSE	1.3	TRUE	453	3	4	1	3	89	104	128	97	171	101	103.3	26.3	18.2	17.7	35.9	0.4	11.3	34.6	43.7	14.3	32.1	17.8	39	1032	124	12	HD	0.5	3	3.4	47.2	1.62	24.2	16.2	0.4	54.8	29.6	25.6
FALSE	17	0	FALSE	FALSE	FALSE	FALSE	FALSE	FALSE	1.48	FALSE	592	0	0.5	0	0.5	75	110	114	83	114	87	79.9	20.4	17.1	12.5	29.6	-0.6	13.3	36.6	20.2	7.3	14.9	20.1	40	808	133	15	HD	0.1	3	3.6	38.1	1.75	20.3	12.2	0.376	44.3	24.4	11.9
FALSE	28	1	TRUE	FALSE	FALSE	FALSE	FALSE	FALSE	1.1	FALSE	369	0	3	0	3	65	84	176	77	169	74	100.7	26.2	14.5	14.8	29.4	1.2	10.8	27.4	36.7	14.5	27	14.1	36	548	108	12	HD	1	3	3.7	43.6	1.48	19.3	12.9	0.401	43.8	23.1	22.5
FALSE	23	0	FALSE	FALSE	FALSE	FALSE	FALSE	FALSE	0.94	TRUE	321	0	3	0.5	3	56	74	118	81	155	81	95.7	25.6	15	14.8	29.8	2.2	12.7	30.2	27.9	11.8	20.5	16.6	37	1251	101	12	HD	0.2	10	3.2	29.4	2.74	19.5	13.3	0.404	44.2	41.8	16.5
FALSE	29	1	TRUE	FALSE	FALSE	FALSE	FALSE	FALSE	0.9	TRUE	377	0	2	1	3	92	122	171	90	157	76	100.3	25.5	13.2	13.5	26.8	0.6	8.5	22.8	44.9	16.7	33	10.3	38	556	110	12	HD	1	3	2.4	36.4	2.08	18.4	12	0.396	41.5	22	27.2
FALSE	29	0	FALSE	FALSE	FALSE	FALSE	FALSE	FALSE	1.56	TRUE	546	0.5	3	1	3	86	124	156	90	200	92	97.5	25	17.6	14.1	31.7	-0.4	13.5	35.8	30.8	11.6	22.6	19.8	39	1044	108	12	HD	0	9	4.3	44.5	1.21	21.3	13.1	0.383	46.8	25.7	19.6
FALSE	29.5	2	FALSE	TRUE	TRUE	TRUE	FALSE	FALSE	1.1	TRUE	350	0	10	3	10	65	94	151	68	163	72	100.1	24.7	16.6	16.5	33.1	1.7	11.1	32.2	36.8	12.7	27	16.5	40	729	124	12	HD	0.1	3	2.8	48.5	1.37	21.5	14	0.395	48.2	26	23.3
FALSE	22.5	1	FALSE	TRUE	FALSE	TRUE	FALSE	FALSE	1.7	FALSE	618	0	3	0	3	56	121	121	66	185	68	96.6	25.8	14.9	13.3	28.1	-0.7	9.7	26.7	44.6	16.2	32.8	13	39	1085	118	14	HD	0	3	4.3	45	0.88	19.7	12.1	0.38	43.5	23.7	27.5
FALSE	23.5	0	FALSE	FALSE	FALSE	FALSE	FALSE	FALSE	1.2	TRUE	507	0	2	3	0	92	144	123	90	135	93	95.5	27	21	15.9	36.9	-1	14.1	42.2	40.1	13.4	29.5	23.4	40	586	133	14	HDF	0.75	8	6.3	36.7	1.78	23.9	14	0.369	51.8	29.2	29
FALSE	23	0	FALSE	FALSE	FALSE	FALSE	FALSE	FALSE	1.27	TRUE	470	0	1	0.5	0	69	88	134	69	135	70	73	18.9	11.2	10.4	21.6	0.2	7.9	21.1	28.4	10.7	20.8	9.2	42	430	134	12	HDF	1	3	4.1	43.5	1.8	15.4	9.9	0.391	34.5	32.4	15.6
FALSE		0	FALSE	FALSE	FALSE	FALSE	FALSE	FALSE	1.399	FALSE	561	0	0.5	0	0	75	124	134	77	150	82	100.7	29.4	17.5	17.1	34.6	0.6	10.8	31.4	52.3	18.1	38.4	15.9	45	61	135								23.5	14.7	0.384	52.1	28.7	32.8
FALSE	28	1	TRUE	FALSE	FALSE	TRUE	FALSE	FALSE	1.45	FALSE	483	0	0	0	0	68	88	154	78	161	79	106	27.2	16.3	17.3	33.6	1.4	9.9	29.3	48.9	16.5	35.9	14.2	40	1121	153	15	HD	0	3	7	48.5	1.52	22.6	14.7	0.394	50.7	27.5	29.9
FALSE	24	0	FALSE	FALSE	FALSE	FALSE	FALSE	FALSE	1.32	TRUE	594	0	3	3	3	73	98	159	95	180	103	96	26.2	21.1	19.8	40.9	2.5	14.7	44	31.1	10.4	22.9	24.7	41	984	114	8	HDF	1	5	4.6	44	1.5	26.9	17.4	0.392	59.9	33.1	18.5
FALSE	31.5	1	TRUE	FALSE	FALSE	FALSE	FALSE	FALSE	1.06	FALSE	439	0	2	0.5	3	63	84	176	97	179	92	101.5	25.8	18.3	16.4	34.7	0.4	13.2	36.8	33.6	12	24.7	20.2	42	965	139	14	HD	0.4	3	4.4	53.9	1.76	21.6	13.8	0.39	47.8	26.2	24.1
FALSE	26.5	1	FALSE	FALSE	FALSE	TRUE	FALSE	FALSE	1.29	TRUE	381	1	0.5	1	0.5	98	79	146	96	165	102	111	33.9	20.9	20.7	41.6	2.9	15.9	41.2	43.3	16.7	31.8	23.8	39	907	122	20	HD	0	10	3.2	39.2	1.41	24.9	16.7	0.4	55.9	30.5	31.9
FALSE	17	0	FALSE	FALSE	FALSE	FALSE	FALSE	FALSE	1.47	FALSE	654	0	2	0	2	70	133	125	75	158	96	90	23.2	22.6	15.9	38.6	-0.9	14.6	47.9	29.6	9	21.8	26.6	39	1470	115	14	HD	0.05	3	2.8	38.9	1.71	27.8	16.1	0.367	60.3	34.2	15.6
FALSE	17	2	TRUE	FALSE	TRUE	TRUE	FALSE	TRUE	1.01	FALSE	406	0	3	0	3	69	96	195	98	215	105	110	29.3	17.4	19.8	37.2	3.2	9.8	30.3	56.9	18.4	41.8	14.5	40	838	106	14	HD	0.1	3	4.3	40.7	2.16	33.9	21.5	0.388	76.2	42.2	14.7
FALSE	18	0	FALSE	FALSE	FALSE	FALSE	FALSE	FALSE	1.25	FALSE	686	1	3	3	4	73	108	149	87	176	91	101	28.2	22.7	18.7	41.3	0.9	16.4	47.3	33.3	11.5	24.5	27.4	42	1077	116	12	HD	2	3	4.4	44.5	2.28	28	17.3	0.383	61.6	34.5	19.8
FALSE	29	0	FALSE	FALSE	FALSE	FALSE	FALSE	FALSE	1.34	FALSE	548	0	0.5	0	1	80	122	106	66	138	83	81.5	23.8	17.5	14	31.4	-0.1	13.1	35.7	29.3	10.7	21.5	19.6	38	913	121	15	HDF	0.2	3	4.8	34.9	1.54	20.3	12.6	0.384	44.7	24.4	20.2
FALSE	23.5	1	FALSE	FALSE	TRUE	FALSE	FALSE	FALSE	1.31	TRUE	389	0.5	10	0	5	90	138	145	73	192	92	88.9	25.2	21.8	16.4	38.2	-0.7	16.1	46.5	26.7	9.2	19.6	26.8	41	1010	125	15	HDF	0	3	5	47.6	0.96	15.7	14	0.47	39.3	18.5	33.6
FALSE	30	0	FALSE	FALSE	FALSE	FALSE	FALSE	FALSE	1.36	FALSE	630	0	3	0	3	80	116	129	68	149	81	67.4	18.9	20.2	16.1	36.4	1.8	14.6	45.7	11.7	3.7	8.6	25.5	41	865	133	17	HDF	0	3	5.4	40.3	1.73	24	15.2	0.388	52.9	29.3	4.2
FALSE		0	FALSE	FALSE	FALSE	FALSE	FALSE	TRUE	0.65	TRUE	364	0	2	0	2	61	72	119	70	94	61	112	33.2	23.7	20.6	44.3	-1.2	16.6	47.3	46.5	16.3	34.2	27.5	39	73	126								26.9	17.4	0.392	60	33.1	34.8
FALSE	23.5	0	FALSE	FALSE	FALSE	FALSE	FALSE	FALSE	1.35	FALSE	507	0	5	2	3	66	77	171	106	175	105	95.5	25.1	17.2	18.1	35.3	3.4	11.2	33.6	37.8	12.6	27.8	17.2	43	668	100	12	HDF		3	3.3	50.9	1.37	26	17.6	0.403	59.2	32	15.8
FALSE	40.5	0	FALSE	FALSE	FALSE	FALSE	FALSE	FALSE	1.51	TRUE	624	0.5	3	0.5	2	88	150	153	104	210	130	85.9	23.8	22.3	18.1	40.5	2.2	16.6	49.1	19.7	6.7	14.5	28.5	40	1220	124	17	HDF	0	3	3.9	34.6	2.49	26.7	16.5	0.382	58.4	32.8	12.1
FALSE	31	1	TRUE	FALSE	FALSE	TRUE	FALSE	FALSE	1.44	TRUE	582	0	0	2	0	56	70	205	104	205	114	95	24.8	19.1	18.9	38	2.7	12.5	38.6	34.8	11.2	25.6	20.5	36	761	116	12	HDF	1	3	3.6	35.4	1.67	25.2	16.8	0.401	56.9	30.8	19.9
FALSE	42	0	FALSE	FALSE	FALSE	FALSE	FALSE	FALSE	1.47	FALSE	583	1	2	0	1	85	120	125	83	173	93	108.6	30	27.5	21.3	48.8	-0.1	19.2	58.9	32.6	10.7	24	35.2	40	1268	131	17	HD	0.5	3	4.9	56	1.65	32.6	19.8	0.379	71.3	40.5	20.5
FALSE	40.5	1	FALSE	FALSE	FALSE	FALSE	FALSE	FALSE	1.36	TRUE	504	0	2	0	3	67	121	156	91	215	119	93.8	24.1	24.5	21.4	45.9	3.5	17	54.4	19.4	6.1	14.3	31.5	42	849	110	8	HD	2	3	2.5	48.4	1.55	29.4	19.4	0.397	65.7	36.3	11.6
FALSE	16	0	FALSE	FALSE	FALSE	FALSE	FALSE	FALSE	1.36	TRUE	599	0	0.5	0	0.5	71	84	142	83	166	96	99.3	28	19.6	16.8	36.3	0.4	12.7	37.3	45.2	15.3	33.2	20.3	41	1134	130	15	HDF	0	3	4.6	38.8	1.83	25.1	15.4	0.38	55.1	30.7	27.8
FALSE	24.5	1	FALSE	TRUE	FALSE	FALSE	FALSE	FALSE	1.01	TRUE	429	0	4	2	3	60	68	147	89	142	82	93.4	25.6	14.4	13.2	27.6	0.2	11.3	27.5	33.9	13.9	24.9	14.5	36	949	115	11	HD	1	3	3.5	37.3	1.79	17.1	11.2	0.396	38.6	20.3	23.7
FALSE	22	1	FALSE	TRUE	FALSE	FALSE	FALSE	FALSE	1.69	TRUE	553	0	0	1	1	63	86	143	82	166	97	100.5	26.9	25	22.8	47.8	3.2	15.7	52.6	34.1	10.2	25.1	29.8	40	1129	126	14	HDF	0.2	3	2.7	40.6	1.97	33.9	21.8	0.391	75.5	42.2	14.7
FALSE	18.5	1	FALSE	FALSE	FALSE	FALSE	FALSE	TRUE	0.92	TRUE	395	0.5	4	3	2	70	112	100	68	117	72	87	24.7	8.8	8.4	17.1	0	8.3	15.1	29.8	16.4	21.9	7.2	41	655	113	16	HD	0	3	4.3	38.9	2.03	11.2	7.3	0.394	25.3	12.7	19.7
FALSE	28	0	FALSE	FALSE	FALSE	FALSE	FALSE	FALSE	1.07	FALSE	656	0	3	0	2	83	133	133	93	135	92	95.9	23.5	21.3	15.7	36.9	-0.5	14.5	44.8	28.9	9.3	21.3	24.9	41	462	129	15	HDF	1	3	5.2	41.3	1.66	25.7	15.4	0.374	56	31.6	16.8
FALSE		0	FALSE	FALSE	FALSE	FALSE	FALSE	FALSE	1.59	TRUE	617	0	2	0.5	2	81	134	116	85	126	81	109.3	33.1	19.4	18.6	38	-0.4	10.5	32.5	69.9	22.6	51.4	16.1	42	40	142								25.5	16	0.387	56.8	31.2	45.6
FALSE	40	0	FALSE	FALSE	FALSE	FALSE	FALSE	FALSE	1.44	TRUE	644	0	2	1	1	52	86	177	111	183	108	85.2	24.2	26.4	20.1	46.5	1.4	18.7	59.4	16.2	5.1	11.9	35.2	39	1259	133	15	HDF	0	3	3.8	37.1	1.91	30.3	18.7	0.383	66.5	37.5	10.3
FALSE	14.5	1	FALSE	FALSE	FALSE	FALSE	FALSE	FALSE	1.35	FALSE	600	1	4	1	0	76	120	91	64	122	74	72.4	18.2	13.7	10	23.6	-0.2	12.3	29.6	14.5	6	10.6	16	41	839	111	14	HDF	0.05	11	3.7	38.5	2.32	16.1	10	0.381	35.5	19.1	8.2
FALSE		0	FALSE	FALSE	FALSE	FALSE	FALSE	FALSE	1.64	FALSE	521	0	3	0	0	66	153	113	79	143	78	87.7	22.6	14.8	12.4	27.1	-0.2	10.9	29	31	11.7	22.8	14.9	44	59	142								17.3	10.7	0.382	38.2	20.6	21.8
FALSE		0	FALSE	FALSE	FALSE	FALSE	FALSE	FALSE	1.51	FALSE	756	0	3	0	2	65	156	130	69	154	75	87.7	22.2	24.2	18.2	42.5	0.5	14.2	51.7	29.6	8.1	21.7	28.2	49	79	157								31.4	18.8	0.374	68.6	39	12.3
FALSE		0	FALSE	FALSE	FALSE	FALSE	FALSE	FALSE	1.45	FALSE	609	0	2	0	2	65	125	147	87	194	105	95.7	30.6	18.1	15.3	33.4	-0.4	14.8	35.5	37.8	15.7	27.8	20.3	44	78	142								20.9	12.9	0.382	46.1	25.2	27.4
FALSE		1	FALSE	FALSE	FALSE	TRUE	FALSE	FALSE	1.41	FALSE	588	0	3	0	3	59	174	132	83	156	89	86.6	25.3	14.2	12.8	27	0.4	11.6	27.5	31.6	13.3	23.2	13.7	45	61	125								18	11.2	0.385	39.8	21.4	20.1
FALSE	23	0	FALSE	FALSE	FALSE	FALSE	FALSE	FALSE	1.45	FALSE	509	0	2	0	0.5	67	110	130	83	129	81	88	24.2	14.8	14	28.8	1.2	11.6	29.2	30.2	11.9	22.2	15.4	39	835	93	13	HD	0.3	3	3.8	48.1	1.6	19.3	12.5	0.393	43.3	23.2	17.7
FALSE	23	1	FALSE	TRUE	FALSE	TRUE	FALSE	FALSE	1.15	FALSE	448	2	7	1	8	59	77	130	70	149	71	105.2	27.6	17.1	16.5	33.6	0.7	12.7	33.3	37	14.1	27.2	18.1	41	534	106	12	HDF	0.7	3	2.9	44.8	0.8	20	13.3	0.398	44.9	24.1	27.6
FALSE	22.5	1	FALSE	FALSE	TRUE	FALSE	FALSE	FALSE	1.42	TRUE	451	0	1	0	3	68	111	180	95	212	101	103.5	28.7	17.9	17	34.9	0.8	13.6	35.3	36.9	14.3	27.2	19.6	42	666	113	14	HDF	2	3	4.8	33.1	1.4	22.1	14.4	0.394	49.3	26.8	25
